# Supplementary material for: Experimental detection of short regulatory motifs in eukaryotic proteins: tips for good practice as well as for bad
Source: Cell Commun Signal. 2015 Nov 18;13:42. doi: 10.1186/s12964-015-0121-y (PMC4652402; doi:10.1186/s12964-015-0121-y)
Supplement: Additional file 1: — List of experiments used in SLiM discovery as recorded for experimental instances in the ELM database. Experimental methods have been grouped by type of motif class (LIG: ligand binding, MOD: modification, TRG: targeting, DOC: docking, DEG: degradation, CLV: cleavage) and sorted by number of instances annotated with this particular method in the ELM database. PSI-MI [78] IDs for experimental methods are given, as are the method classifications. (XLS 59 kb) [file 12964_2015_121_MOESM1_ESM.xls]

## Sheet: Sheet1
Supplementary Table 1. List of experiments used in SLiM discovery as recorded for experimental instances in the ELM database
# Instances in ELM	ELM class type	Method name	PSI-MI ID	PSI-MI CV type
55	CLV	mutation analysis	MI:0074	feature detection method
50	CLV	cleavage reaction	MI:0194	interaction detection method
47	CLV	western blot	MI:0113	feature detection method / participant identification method
20	CLV	edman degradation	MI:0039	participant identification method
15	CLV	sequence based prediction	MI:0101	interaction detection method
10	CLV	classical fluorescence spectroscopy	MI:0017	interaction detection method
10	CLV	cleavage assay	MI:0990	interaction detection method
8	CLV	knock out	MI:0788	experimental preparation
7	CLV	radioimmunoassay	MI:1197	participant identification method
4	CLV	chromatography technology	MI:0091	interaction detection method
4	CLV	radiolabel	MI:0517	feature type
3	CLV	glutathione s tranferase tag	MI:0519	feature type
3	CLV	green fluorescent protein tag	MI:0367	feature type
3	CLV	inhibitor	MI:0586	biological role
2	CLV	competition binding	MI:0405	interaction detection method
2	CLV	confocal microscopy	MI:0663	interaction detection method
2	CLV	detection by mass spectrometry	MI:0943	interaction detection method
1	CLV	coimmunoprecipitation	MI:0019	interaction detection method
1	CLV	comigration in sds page	MI:0808	interaction detection method
1	CLV	de novo protein sequencing by mass spectrometry	MI:0032	feature detection method / participant identification method
1	CLV	elisa	MI:0411	interaction detection method / participant identification method
1	CLV	inferred by curator	MI:0364
1	CLV	rna interference	MI:0256	interaction detection method
86	DEG	mutation analysis	MI:0074	feature detection method
45	DEG	coimmunoprecipitation	MI:0019	interaction detection method
31	DEG	sequence based prediction	MI:0101	interaction detection method
29	DEG	pull down	MI:0096	interaction detection method
27	DEG	ubiquitinase assay	MI:0997	interaction detection method
26	DEG	western blot	MI:0113	feature detection method / participant identification method
23	DEG	two hybrid	MI:0018	interaction detection method
17	DEG	alanine scanning	MI:0005	feature detection method
16	DEG	mutation disrupting interaction	MI:0573	feature type
16	DEG	radiolabel	MI:0517	feature type
14	DEG	competition binding	MI:0405	interaction detection method
11	DEG	interologs	MI:0064	interaction detection method
11	DEG	knock out	MI:0788	experimental preparation
10	DEG	x-ray crystallography	MI:0114	feature detection method / interaction detection method
9	DEG	protein kinase assay	MI:0424	interaction detection method
9	DEG	rna interference	MI:0256	interaction detection method
8	DEG	anti tag coimmunoprecipitation	MI:0007	interaction detection method
6	DEG	inhibitor	MI:0586	biological role
5	DEG	classical fluorescence spectroscopy	MI:0017	interaction detection method
5	DEG	fluorescence microscopy	MI:0416	interaction detection method
3	DEG	detection by mass spectrometry	MI:0943	interaction detection method
3	DEG	protein kinase assay	MI:0424	interaction detection method
2	DEG	comigration in non denaturing gel electrophoresis	MI:0404	interaction detection method
2	DEG	de novo protein sequencing by mass spectrometry	MI:0032	feature detection method / participant identification method
2	DEG	edman degradation	MI:0039	participant identification method
2	DEG	fluorescence-activated cell sorting	MI:0054	interaction detection method
2	DEG	fluorescence technology	MI:0051	interaction detection method
2	DEG	immunodepleted coimmunoprecipitation	MI:0858	interaction detection method
2	DEG	isothermal titration calorimetry	MI:0065	interaction detection method
2	DEG	nuclear magnetic resonance	MI:0077	feature detection method / interaction detection method
2	DEG	surface plasmon resonance	MI:0107	feature detection method / interaction detection method
2	DEG	tandem affinity purification	MI:0676	interaction detection method
1	DEG	chromatin immunoprecipitation assay	MI:0402	interaction detection method
1	DEG	confocal microscopy	MI:0663	interaction detection method
1	DEG	cross linking study	MI:0030	interaction detection method
1	DEG	glutathione s tranferase tag	MI:0519	feature type
1	DEG	protease assay	MI:0435	interaction detection method
176	DOC	mutation analysis	MI:0074	feature detection method
142	DOC	pull down	MI:0096	interaction detection method
96	DOC	coimmunoprecipitation	MI:0019	interaction detection method
60	DOC	alanine scanning	MI:0005	feature detection method
37	DOC	two hybrid	MI:0018	interaction detection method
36	DOC	phosphatase assay	MI:0434	interaction detection method
36	DOC	x-ray crystallography	MI:0114	feature detection method / interaction detection method
30	DOC	competition binding	MI:0405	interaction detection method
28	DOC	western blot	MI:0113	feature detection method / participant identification method
21	DOC	isothermal titration calorimetry	MI:0065	interaction detection method
15	DOC	classical fluorescence spectroscopy	MI:0017	interaction detection method
13	DOC	fluorescence polarization spectroscopy	MI:0053	interaction detection method
9	DOC	far western blotting	MI:0047	interaction detection method
8	DOC	inferred by author	MI:0363	interaction detection method / participant identification method
8	DOC	protein kinase assay	MI:0424	interaction detection method
8	DOC	protein kinase assay	MI:0424	interaction detection method
8	DOC	surface plasmon resonance	MI:0107	interaction detection method
7	DOC	sequence based prediction	MI:0101	interaction detection method
6	DOC	by homology	MI:2163
4	DOC	affinity chromatography technology	MI:0004	interaction detection method
4	DOC	colocalization	MI:0403	interaction type
4	DOC	fluorescence technology	MI:0051	interaction detection method
4	DOC	nuclear magnetic resonance	MI:0077	feature detection method / interaction detection method
4	DOC	over expressed level	MI:0506	expression level
3	DOC	anti tag coimmunoprecipitation	MI:0007	interaction detection method
3	DOC	peptide array	MI:0081	interaction detection method
3	DOC	solid phase assay	MI:0892	interaction detection method
2	DOC	chromatography technology	MI:0091	interaction detection method
2	DOC	glutathione s tranferase tag	MI:0519	feature type
1	DOC	detection by mass spectrometry	MI:0943	interaction detection method
1	DOC	elisa	MI:0411	interaction detection method / participant identification method
1	DOC	gal4 vp16 complementation	MI:0728	interaction detection method
1	DOC	mass spectrometry study of hydrogen/deuterium exchange	MI:0944	interaction detection method
1	DOC	mutation disrupting interaction	MI:0573	feature type
1	DOC	protein kinase assay	MI:0424	interaction detection method
1	DOC	radiolabel	MI:0517	feature type
1	DOC	rna interference	MI:0256	interaction detection method
572	LIG	mutation analysis	MI:0074	feature detection method
429	LIG	pull down	MI:0096	interaction detection method
235	LIG	coimmunoprecipitation	MI:0019	interaction detection method
228	LIG	two hybrid	MI:0018	interaction detection method
177	LIG	sequence based prediction	MI:0101	interaction detection method
173	LIG	x-ray crystallography	MI:0114	feature detection method / interaction detection method
119	LIG	nuclear magnetic resonance	MI:0077	feature detection method / interaction detection method
112	LIG	isothermal titration calorimetry	MI:0065	interaction detection method
91	LIG	competition binding	MI:0405	interaction detection method
81	LIG	alanine scanning	MI:0005	feature detection method
80	LIG	far western blotting	MI:0047	interaction detection method
76	LIG	surface plasmon resonance	MI:0107	feature detection method / interaction detection method
69	LIG	western blot	MI:0113	feature detection method / participant identification method
68	LIG	inferred by author	MI:0363
60	LIG	anti tag coimmunoprecipitation	MI:0007	interaction detection method
52	LIG	classical fluorescence spectroscopy	MI:0017	interaction detection method
45	LIG	colocalization	MI:0403	interaction type
28	LIG	fluorescence polarization spectroscopy	MI:0053	interaction detection method
24	LIG	structure based prediction	MI:0105	interaction detection method
20	LIG	green fluorescent protein tag	MI:0367	feature type
19	LIG	affinity chromatography technology	MI:0004	interaction detection method
18	LIG	confocal microscopy	MI:0663	interaction detection method
18	LIG	mutation disrupting interaction	MI:0573	feature type
15	LIG	display technology	MI:0034	interaction detection method
12	LIG	electron microscopy	MI:0040	interaction detection method
10	LIG	molecular sieving	MI:0071	interaction detection method
9	LIG	inferred by curator	MI:0364
9	LIG	ubiquitinase assay	MI:0997	interaction detection method
8	LIG	circular dichroism	MI:0016	interaction detection method
8	LIG	detection by mass spectrometry	MI:0943	interaction detection method
8	LIG	peptide array	MI:0081	interaction detection method
7	LIG	cross linking study	MI:0030	interaction detection method
7	LIG	protein kinase assay	MI:0424	interaction detection method
6	LIG	cosedimentation	MI:0027	interaction detection method
6	LIG	fluorescence technology	MI:0051	interaction detection method
6	LIG	fluorescent resonance energy transfer	MI:0055	interaction detection method
6	LIG	gal4 vp16 complementation	MI:0728	interaction detection method
5	LIG	comigration in gel electrophoresis	MI:0807	interaction detection method
5	LIG	knock out	MI:0788	experimental preparation
5	LIG	polyclonal antibody	MI:0086	feature detection method / participant identification method
5	LIG	rna interference	MI:0256	interaction detection method
4	LIG	edman degradation	MI:0039	participant identification method
4	LIG	fluorescence microscopy	MI:0416	interaction detection method
4	LIG	glutathione s tranferase tag	MI:0519	feature type
4	LIG	protein kinase assay	MI:0424	interaction detection method
4	LIG	radiolabel	MI:0517	feature type
3	LIG	inhibitor	MI:0586	biological role
3	LIG	solid phase assay	MI:0892	interaction detection method
3	LIG	subcellular preparation	MI:0372	sample process
2	LIG	chromatography technology	MI:0091	interaction detection method
2	LIG	elisa	MI:0411	interaction detection method
2	LIG	fluorescence-activated cell sorting	MI:0054	interaction detection method
2	LIG	interologs	MI:0064	interaction detection method
2	LIG	protein array	MI:0089	interaction detection method
1	LIG	biolayer interferometry	MI:0969	interaction detection method
1	LIG	electrophoretic mobility supershift assay	MI:0412	interaction detection method
1	LIG	mass detection of residue modification	MI:0068	feature detection method
1	LIG	microscale thermophoresis	MI:1247	interaction detection method
1	LIG	necessary binding site	MI:0429	feature type
1	LIG	over expressed level	MI:0506	expression level
1	LIG	protein kinase assay	MI:0424	interaction detection method
1	LIG	scintillation proximity assay	MI:0099	interaction detection method
1	LIG	split luciferase complementation	MI:1203	interaction detection method
243	MOD	mutation analysis	MI:0074	feature detection method
130	MOD	protein kinase assay	MI:0424	interaction detection method
106	MOD	protein kinase assay	MI:0424	interaction detection method
87	MOD	western blot	MI:0113	feature detection method / participant identification method
72	MOD	detection by mass spectrometry	MI:0943	interaction detection method
47	MOD	coimmunoprecipitation	MI:0019	interaction detection method
33	MOD	deglycosylase assay	MI:1006	interaction detection method
24	MOD	mass detection of residue modification	MI:0068	feature detection method
23	MOD	x-ray crystallography	MI:0114	feature detection method / interaction detection method
22	MOD	edman degradation	MI:0039	participant identification method
19	MOD	colocalization	MI:0403	interaction type
18	MOD	sequence based prediction	MI:0101	interaction detection method
16	MOD	alanine scanning	MI:0005	feature detection method
14	MOD	inhibitor	MI:0586	biological role
13	MOD	pull down	MI:0096	interaction detection method
12	MOD	phosphatase assay	MI:0434	interaction detection method
11	MOD	protein cleavage	MI:0570	interaction type
9	MOD	protein kinase assay	MI:0424	interaction detection method
8	MOD	inferred by author	MI:0363
7	MOD	classical fluorescence spectroscopy	MI:0017	interaction detection method
6	MOD	confocal microscopy	MI:0663	interaction detection method
6	MOD	de novo protein sequencing by mass spectrometry	MI:0032	feature detection method / interaction detection method
6	MOD	radiolabel	MI:0517	feature type
6	MOD	two hybrid	MI:0018	interaction detection method
5	MOD	nuclear magnetic resonance	MI:0077	feature detection method / interaction detection method
4	MOD	anti tag coimmunoprecipitation	MI:0007	interaction detection method
4	MOD	knock out	MI:0788	experimental preparation
4	MOD	polyclonal antibody	MI:0086	feature detection method / participant identification method
3	MOD	chromatography technology	MI:0091	interaction detection method
3	MOD	fluorescence technology	MI:0051	interaction detection method
3	MOD	green fluorescent protein tag	MI:0367	feature type
3	MOD	sumoylase assay	MI:1008	interaction detection method
2	MOD	comigration in non denaturing gel electrophoresis	MI:0404	interaction detection method
2	MOD	interologs	MI:0064	interaction detection method
2	MOD	myristoylase assay	MI:1002	interaction detection method
2	MOD	protein array	MI:0089	interaction detection method
1	MOD	antisense RNA	MI:0257	interaction detection method
1	MOD	circular dichroism	MI:0016	interaction detection method
1	MOD	competition binding	MI:0405	interaction detection method
1	MOD	depalmitoylase assay	MI:0995	interaction detection method
1	MOD	geranylgeranylase assay	MI:1003	interaction detection method
1	MOD	rna interference	MI:0256	interaction detection method
1	MOD	scintillation proximity assay	MI:0099	interaction detection method
1	MOD	ubiquitinase assay	MI:0997	interaction detection method
195	TRG	mutation analysis	MI:0074	feature detection method
82	TRG	colocalization	MI:0403	interaction type
37	TRG	alanine scanning	MI:0005	feature detection method
35	TRG	pull down	MI:0096	interaction detection method
33	TRG	two hybrid	MI:0018	interaction detection method
30	TRG	classical fluorescence spectroscopy	MI:0017	interaction detection method
25	TRG	x-ray crystallography	MI:0114	feature detection method / interaction detection method
24	TRG	coimmunoprecipitation	MI:0019	interaction detection method
24	TRG	confocal microscopy	MI:0663	interaction detection method
23	TRG	competition binding	MI:0405	interaction detection method
19	TRG	sequence based prediction	MI:0101	interaction detection method
17	TRG	green fluorescent protein tag	MI:0367	feature type
17	TRG	western blot	MI:0113	feature detection method / participant identification method
14	TRG	radiolabel	MI:0517	feature type
13	TRG	fluorescence-activated cell sorting	MI:0054	interaction detection method
11	TRG	fluorescence technology	MI:0051	interaction detection method
11	TRG	subcellular preparation	MI:0372	sample process
10	TRG	glutathione s tranferase tag	MI:0519	feature type
9	TRG	affinity chromatography technology	MI:0004	interaction detection method
8	TRG	mutation disrupting interaction	MI:0573	feature type
7	TRG	circular dichroism	MI:0016	interaction detection method
7	TRG	electron microscopy	MI:0040	interaction detection method
7	TRG	fluorescence microscopy	MI:0416	interaction detection method
7	TRG	structure based prediction	MI:0105	interaction detection method
5	TRG	detection by mass spectrometry	MI:0943	interaction detection method
5	TRG	isothermal titration calorimetry	MI:0065	interaction detection method
5	TRG	over expressed level	MI:0506	expression level
5	TRG	surface plasmon resonance	MI:0107	feature detection method / interaction detection method
4	TRG	anti tag coimmunoprecipitation	MI:0007	interaction detection method
4	TRG	chromatography technology	MI:0091	interaction detection method
4	TRG	cross linking study	MI:0030	interaction detection method
4	TRG	mass detection of residue modification	MI:0068	feature detection method
4	TRG	molecular sieving	MI:0071	interaction detection method
3	TRG	elisa	MI:0411	interaction detection method
2	TRG	knock out	MI:0788	experimental preparation
2	TRG	nuclear magnetic resonance	MI:0077	feature detection method / interaction detection method
2	TRG	nuclear translocation assay	MI:1089	interaction detection method
2	TRG	protein kinase assay	MI:0424	interaction detection method
2	TRG	protein kinase assay	MI:0424	interaction detection method
1	TRG	antisense RNA	MI:0257	interaction detection method
1	TRG	edman degradation	MI:0039	participant identification method
1	TRG	electrophoretic mobility supershift assay	MI:0412	interaction detection method
1	TRG	field flow fractionation	MI:1022	interaction detection method
1	TRG	immunodepleted coimmunoprecipitation	MI:0858	interaction detection method
1	TRG	inferred by author	MI:0363
1	TRG	inhibitor	MI:0586	biological role
1	TRG	protein cleavage	MI:0570	interaction type
1	TRG	protein microinjection	MI:0723	delivery method
1	TRG	rna interference	MI:0256	interaction detection method
